# Supplementary material for: Early Perturbations in Red Blood Cells in Response to Murine Malarial Parasite Infection: Proof-of-Concept 1H NMR Metabolomic Study
Source: Life (Basel). 2023 Aug 4;13(8):1684. doi: 10.3390/life13081684 (PMC10455252; doi:10.3390/life13081684)
Supplement: Supplementary file 1 [file life-13-01684-s001.zip]

Archive with 1 entries (1 files):
- life-2457446-supplementary.pdf
